# Supplementary material for: Helicobacter pylori bab Paralog Distribution and Association with cagA, vacA, and homA/B Genotypes in American and South Korean Clinical Isolates
Source: PLoS One. 2015 Aug 28;10(8):e0137078. doi: 10.1371/journal.pone.0137078 (PMC4552749; doi:10.1371/journal.pone.0137078)
Supplement: S1 Table — (XLSX) [file pone.0137078.s004.xlsx]

## Sheet: S1A
	S1A Table. cagA EPIYA polymorphism, vacA s/i/m polymorphism and homA/B genotype of 80 AH
	Strain Name	Strain Designation	Disease	Race#	Sex	Age	CagA EPIYA	VacA s/i/m	Hom locusA/B
	B99	868	GU	B	M	52	ABCC	1/1/1	homB/homA
	B101	869	DU	W	M	33	ABC	1/1/1	homA/-
	B105	870	DU	B	M	44	ABC	1/1/1	homB/homA
	B107	871	DU	W	M	60	ABCC	2/2/2	homA/-
	B108	872	G	W	M	56	ABC	2/2/2	homA/-
	B128	873	GU	W	M	48	ABC	1/2/2	homB/homB
	B129	874	DU	W	M	50	ABC	1/1/1	homA/homA
	B134	875	GU	B	M	58	ABC	1/1/1	homA/homA
	B138	876	CA	W	M	48	ABC	1/1/1	homB/homB
	B140	877	E	W	M	31	ABC	1/1/1	homA/-
	B148	879	DU	W	M	59	ABCC	1/1/1	homB/homB
	B151	880	G	W	M	84	ABC	1/1/1	homB/homB
	B173	881	E	B	M	64	ABCC	2/2/2	homA/-
	B177	882	E	W	M	72	ABC	1/1/1	homA/homA
	B179	883	G	B	M	52	ABC	1/1/1	homB/homB
	B181	884	BE	W	M	40	ABCC	2/2/2	homA/-
	B186	885	GU	B	M	44	ABC	1/1/1	homB/homA
	B211	886	G	W	M	49	ABCC	2/2/2	homA/-
	B213	887	E	B	M	66	ABC	1/1/1	homB/homB
	B218	888	G	W	M	80	ABC	1/2/2	homA/homA
	B221	889	E	W	F	50	ABCC	2/2/2	homB/-
	B235	891	G	B	M	55	ABCC	1/1/1	homB/homB
	B240	892	DU	B	M	48	ABCC	2/2/2	homA/-
	B289	893	G	B	M	50	ABC	1/1/2	homB/homB
	J58	895	G	W	M	52	ABCC	2/2/2	homB/-
	J68	896	DU	W	M	33	ABCC	2/2/2	homA/-
	J99	897	DU	W	M	48	ABC	1/1/1	homB/homB
	J104	898	DU	W	M	65	ABC	1/1/1	homA/homA
	J117	899	DU	W	M	59	ABCC	1/2/2	homB/-
	J133	900	DU	B	M	61	ABC	1/1/2	homA/homA
	J154	901	E	W	M	61	ABCC	2/2/2	homA/-
	J166	902	DU	W	M	56	ABC	1/1/1	homA+/-/homA
	J178	903	G	B	M	61	ABC	1/1/1	homB/homA
	J226	905	DU	W	M	31	ABCC	1/1/2	homB/homA
	J238	906	G	W	M	56	ABC	1/1/1	ihom/ihom
	J243	907	GU	B	M	73	ABC	1/1/1	homB/homB
	J262	908	E	W	M	63	ABCC	2/2/2	homB/-
	J300	909	CA	W	M	76	ABCC	1/1/1	homB/homA
	J44	1303	DU	W	M	64	ABC	1/1/2	homB/-
	J63	1304	G	W	M	52	AB*	2/2/2	homB/-
	J75	1305	G	W	M	61	ABCC*	2/2/2	homB/-
	J150	1306	G	W	M	52	ABCC	2/2/2	homA/-
	J170	1307_x000B_	GU	W	M	56	ABC	1/1/1	homB/homB
	J182	1308	DU	W	M	60	ABC	1/1/2	homA/homA
	J195	1309	G	W	M	44	ABCC	2/2/2	ihom/ihom
	J254	1312	DU	W	M	45	ABC	1/1/1	homB/-
	J258	1313	DU	W	M	65	ABC	1/1/1	homA/homA
	J291	1314	G	B	M	27	ABC	1/1/1	homB/homA
	J314	1315	BE	W	M	46	ABC	1/1/1	homA/homA
	B96	1316	G	B	M	31	ABC	1/1/1	homA/homA
	B116A	1317	G	W	M	83	ABC	2/1/2	homA/homA
	B125A	1319	GU	W	M	74	ABC	1/1/2	homB/-
	B127A	1320	GU	W	M	68	ABC*	2/2/2	homA/-
	B130A	1321	GU	W	M	62	ABCC	1/1/1	homA/homA
	B136A	1322	E	W	M	66	(A/B)C	1/1/2	homA/-
	B137A	1323	G	W	M	78	ABC	2/2/2	homA/-
	B147	1326	E	W	M	58	AB	1/2/2	homA/-
	B158A	1327	BE	W	M	55	ABC	1/2/2	homA/ihom
	B166A	1328	G	W	M	61	B*	2/2/2	homA/-
	B175A	1329	E	W	M	65	ABC	2/2/2	homB/-
	B185A	1330	DU	W	M	65	ABC	1/1/1	homB/homB
	B201A	1331	E	W	M	67	(A/B)C*	2/2/2	homA/-
	B223A	1336	GU	W	M	75	ABC	1/1/1	homB/homB
	B227C	1337	E	W	M	45	ABC	1/2/2	homA/ihom
	B234A	1338	G	W	M	69	BC*	2/2/2	homB/-
	B251A	1340	G	W	M	66	ABC	1/1/1	homB/homA
	B253A	1341	G	W	M	71	ABC	1/2/2	homA/-
	B255A	1343	DU	W	M	66	ABCC	1/1/2	homB/homA
	B258A	1345	BE	W	M	52	ABC	1/1/2	homA/homB
	B263A	1346	G	W	M	50	ABCC	2/2/2	homA/-
	B266A	1348	G	W	M	59	ABC	1/1/1	homB/homB
	B267A	1349	DU	W	M	76	ABCC	1/1/1	homB/homB
	B268A	1350	G	W	M	74	ABCC	1/1/1	homB/homB
	B269A	1351	DU	W	M	52	ABCC*	2/2/2	homA/-
	B279A	1352	DU	W	M	51	ABCC	2/2/2	homA/-
	B292A	1354	DU	W	M	52	ABC	1/1/2	homB/homB
	B293C	1355	DU	W	M	54	ABC	1/1/1	homA/homB
	B294A	1356	E	B	M	56	ABC	1/1/1	homA/ihom
	B300A	1358	DU	W	M	56	ABCC*	2/2/2	homA/-
	B301A	1359	G	W	M	68	ABCC	2/2/2	homA/-
	Abbreviations of disease names are following- BE: Barrett's Esophagus, CA: Cancer, D: Duodentitis, DU: Duodenal Ulcer, E : Esophogitis , G: Gastritis, GU: Gastric ulcer.
	#B- Black, W-White
	* : 8 isolates were failed to get the sequence of CagA EPIYA motif region, so those genotypes were decided by comparing PCR results of other isolates or their own unclear pcr bands. CagA EPIYA motif : (A/B) is a hybrid of EPIYA-A and EPIYA-B segments.
	homA+/- or homB+/- indicates that the amplicaton of the respective locus was unsuccesful. For example, homA+/- /homA indicates that homA gene is amplicated in locusB, but we don't know that homA exists in locusA.
	ihom(intermediate-length hom) has been reported that it contains random deletions and/or insertions within the hom genes.

## Sheet: S1B
	S1B Table. cagA EPIYA polymorphism, vacA s/i/m polymorphism and homA/B genotype of 80 KH
	Strain Name	Disease	Sex	Age	CagA EPIYA	VacA s/i/m	Hom locusA/B
	k3	CA	F	65	ABD	1/1/1	- / homB
	k6	CA	F	45	ABD	1/1/1	- / homA
	k10	CA	M	52	ABD	1/1/1	- / homB
	k16	CA	M	48	ABD	1/1/1	- / homB
	k17	CA	F	56	ABD	1/1/1	- / homB
	k19	CA	F	86	ABD	1/1/1	- / homB
	k21	CA	M	44	ABD	1/1/1	- / homB
	k23	DU	M	47	ABD	1/1/1	- / homB
	k24	DU	M	38	ABD	1/1/1	*
	k25	DU	M	44	ABD	1/1/1	- / homB
	k26	DU	M	20	ABD	1/1/1	- / homB
	k27	DU	M	47	ABD	1/1/1	- / homA
	k28	DU	M	28	ABD	1/1/1	- / homB
	k34	DU	M	43	ABD	1/1/1	- / homB
	k35	DU	F	56	ABD	1/1/2	- / homB
	k36	DU	M	46	ABD	1/1/1	- / homB
	k37	DU	M	61	ABD	1/2/2	- / homB
	k41	DU	M	55	ABD	1/1/1	- / homA
	k42	DU	F	48	ABD	1/1/2	- / homB
	k43	DU	M	70	ABD	1/1/1	- / homB
	k44	DU	M	42	ABD	1/1/1	- / homB
	k45	DU	M	22	ABD	1/1/1	- / homB
	k46	DU	F	61	ABD	1/1/1	- / homB
	k47	DU	F	72	ABD	1/2/2	homA/-	This strain was originally classified as -/- (Kang et al 2012). Further sequence analysis revealed that this strain carries homA at locus A and a genetic rearrangement resulted in failure of the PCR genotyping used in this original study to determine hom location
	k48	DU	F	41	ABD	1/1/1	- / homB
	k57	G	F	63	ABD	1/1/1	homA / homB
	k60	G	M	53	ABC	1/1/1	- / homB
	k64	G	F	61	ABCC	1/1/1	- / homB
	k74	G	F	52	ABD	1/1/1	- / homA
	k77	G	F	37	ABD	1/1/1	- / homB
	k78	G	M	36	AABD	1/1/1	homA/homA
	k80	CA	F	61	ABD	1/1/1	- / homB
	k82	G	M	39	ABD	1/1/1+	- / homB
	k85	G	F	28	BD	1/1/1	- / homA
	k93	DU	F	37	ABC	1/1/1	- / homB
	k104	CA	M	46	ABD	1/1/1	- / homB
	k107	DU	M	26	ABD	1/1/1	- / homB
	k109	G	M	40	ABD	1/1/1	- / homB
	k111	DU	F	36	ABD	1/1/1	- / homA
	k112	G	M	57	ABD	1/1/1	- / homB
	k113	G	M	29	ABD	1/1/1	- / homB
	k115	G	F	82	ABC	1/1/2	- / homB
	k117	G	F	21	ABD	1/1/1	- / homA
	k123	G	M	76	ABD	1/1/1	- / homB
	k131	G	F	61	ABD	1/1/1	- / homB
	k146	G	M	40	ABD**	1/1/1	- / homB
	k154	G	F	55	ABCCCC	1/1/2	- / homB
	k162	G	F	63	ABD	1/1/1	- / homB
	k165	G	M	28	ABD	1/1/1	- / homB
	k172	G	F	31	ABCC	1/1/1	- / homB
	k175	G	F	41	ABD	1/1/2	- / homA
	k178	G	F	40	ABD	1/1/1	- / homB
	k182	DU	N/A	N/A	ABD	1/1/1	- / homB
	k183	G	M	40	ABD	1/1/1	- / homB
	k185	G	F	52	ABD	1/1/1	- / homA
	k193	G	F	50	ABD	1/1/1	- / homB
	k196	G	F	50	ABD	1/1/1	- / homB
	k197	G	F	45	ABD	1/1/1	homB+/- / homB
	k208	G	F	56	ABD	1/1/1	- / homA
	k209	G	F	24	ABD	1/1/1	- / homB
	k218	G	F	62	ABD	1/1/1	- / homB
	k220	DU	N/A	N/A	ABD	1/1/1	- / homA
	k223	G	F	25	ABD	1/1/1	- / homB
	k235	G	F	50	ABD	1/1/1	- / homA
	k238	DU	M	55	ABD	1/1/1	- / homB
	k241	G	M	41	ABD	1/1/1	-/homB	This strain was originally classified as -/- (Kang et al 2012). Further sequence analysis revealed that this strain carries homB at locus B and a genetic rearrangement resulted in failure of the PCR genotyping used in this original study to determine hom location
	k248	G	M	58	ABD	1/1/1	- / homB
	k255	G	F	74	ABD	1/1/1	- / homA
	k258	CA	M	68	ABD	1/1/1	- / homB
	k259	CA	M	44	ABD	1/1/2	- / homB
	k260	CA	M	58	ABD	1/1/1	- / homA
	k261	CA	F	48	ABD	1/1/1	- / homA
	k262	G	F	56	ABC	1/1/1	homA/homA
	k263	G	M	59	ABABD***	1/1/1	- / homB
	k264	DU	M	32	ABD	1/1/1	- / homB
	k265	DU	M	42	ABD	1/1/1	- / homB
	k266	G	F	34	ABD	1/1/1	- / homB
	k7	CA	M	56	ABD	1/1/1	- / homB
	k8	CA	M	56	ABD	1/1/1	- / homB
	k22	GU	M	42	ABD	1/1/1	- / homB
	Abbreviations of disease names are following- BE: Barrett's Esophagus, CA: Cancer, D: Duodentitis, DU: Duodenal Ulcer, E : Esophogitis, G: Gastritis, GU: Gastric ulcer.
	homA+/- or homB+/- indicates that the amplicaton of the respective locus was unsuccesful. For example, homB+/- /homB indicates that homB gene is amplicated in locusB, but we don't know that homB exists in locusA.
	* : hom genotyping indeterminant
	**-B motif’s proline is replaced with a serine, ESIYA, and is therefore, classified as “other "
	***-ABABD second -B motif’s proline is replaced with leucine, ELIYA, and is therefore, classified as “other”
	vacA 1/1/1+ indicates frameshift in the i region
	N/A, not applicable
