# Supplementary material for: Helicobacter pylori bab Paralog Distribution and Association with cagA, vacA, and homA/B Genotypes in American and South Korean Clinical Isolates
Source: PLoS One. 2015 Aug 28;10(8):e0137078. doi: 10.1371/journal.pone.0137078 (PMC4552749; doi:10.1371/journal.pone.0137078)
Supplement: S2 Table — (XLSX) [file pone.0137078.s005.xlsx]

## Sheet: S2A
	S2A Table. bab genotype of 80 AH
	Strain Name	Strain Designation	bab locusA/B/C	Status of bab locusA/B/C
	B99	868	babA/babB/-	- / ON[11] / -
	B101	869	babB/babB/babB	OFF[9] / OFF[10] / ON[8]
	B105	870	babAB/babB/-	- / ON[14] / -
	B107	871	babAB/babAB/-	- / - / -
	B108	872	babAB/babB/babB	- / OFF[10] / ON[8]
	B128	873	babA/babB/-	- / OFF[10] / -
	B129	874	babAB/babB/-	- / ON[8] / -
	B134	875	babAB/babB/-	- / ON[14] / -
	B138	876	babAB/babB/-	- / OFF[13] / -
	B140	877	babB/babB/babA	ON[11] / OFF[9] / -
	B148	879	babAB/babB/-	- / OFF[10] / -
	B151	880	babA/babB/-	- / ON[8] / -
	B173	881	babAB/-/-	- / - / -
	B177	882	babB/babB/-	ON[8] / OFF[6] / -
	B179	883	babA/babB/-	- / OFF[9] / -
	B181	884	babAB/babB/-	- / OFF[9] / -
	B186	885	babA/babB/-	- / ON[8] / -
	B211	886	babAB/babB/-	- / OFF[7] / -
	B213	887	babA/babB/-	- / OFF[10] / -
	B218	888	babA/babB/-	- / OFF[7] / -
	B221	889	babB/babB/-	OFF[10] / OFF[9] / -
	B235	891	babA/babB/-	- / ON[8] / -
	B240	892	babAB/babAB/-	- / - / -
	B289	893	babAB/babB/-	- / ON[8] / -
	J58	895	babC/babB/-	- / ON[11] / -
	J68	896	babBC/babB/babB	ON[8]/ OFF[9] / OFF[10]
	J99	897	babA/babB/-	- / ON[8] / -
	J104	898	babA/babB/-	- / OFF[9] / -
	J117	899	babBA/babC/-	ON[8] / - / -
	J133	900	babA/babAB/-	- / - / -
	J154	901	babAB/babAB/-	- / - / -
	J166	902	babBA/-/-	ON[8] / - / -
	J178	903	babA/babB/-	- / OFF[10] / -
	J226	905	babAB/babB/-	- / OFF[10] / -
	J238	906	babA/-/-	- / - / -
	J243	907	babA/babB/-	- / ON[11] / -
	J262	908	babA/-/-	- / - / -
	J300	909	babA/babB/-	- / ON[11] / -
	J44	1303	babC/babB/-	- / OFF[7] / -
	J63	1304	babC/babB/-	- / OFF[10] / -
	J75	1305	babC/babB/-	- / OFF[9] / -
	J150	1306	-/babB/-	- / ON[8] / -
	J170	1307_x000B_	babA/babB/-	- / ON[11] / -
	J182	1308	babAB/babB/babAB	- / OFF[9] / -
	J195	1309	babA/babA/-	- / - / -
	J254	1312	babA/babB/babAB	- / OFF[10] / -
	J258	1313	babA/babB/-	- / ON[11] / -
	J291	1314	babA/babB/-	- / ON[8] / -
	J314	1315	babA/babB/-	- / ON[11] / -
	B96	1316	babAB/babB/-	- / OFF[6] / -
	B116A	1317	babA/babB/-	- / ON[8] / -
	B125A	1319	babA/babB/babB	- / ON[8] / ON[8]
	B127A	1320	babB/babB/-	OFF[7] / OFF[7] / -
	B130A	1321	babA/babB/babAB	- / OFF[6] / -
	B136A	1322	babA/babB/-	- / ON[11] / -
	B137A	1323	babAB/babB/-	- / OFF[12] / -
	B147	1326	babC/babB/-	- / OFF[6] / -
	B158A	1327	babA/babB/-	- / ON[8] / -
	B166A	1328	babAB/babB/-	- / OFF[7] / -
	B175A	1329	babC/babB/-	- / OFF[9] / -
	B185A	1330	babA/babB/-	- / ON[8] / -
	B201A	1331	babC/babB/-	- / OFF[9] / -
	B223A	1336	babA/babB/-	- / OFF[9] / -
	B227C	1337	babA/babB/-	- / ON[8] / -
	B234A	1338	babC/babB/-	- / ON[11] / -
	B251A	1340	babA/babB/-	- / ON[8] / -
	B253A	1341	babC/babB/-	- / OFF[12] / -
	B255A	1343	babA/babB/-	- / OFF[10] / -
	B258A	1345	babA/babB/-	- / ON[8] / -
	B263A	1346	babAB/-/-	- / - / -
	B266A	1348	babB/babB/-	OFF[10] / OFF[9] / -
	B267A	1349	babA/babB/-	- / OFF[7] / -
	B268A	1350	babA/babB/-	- / ON[11] / -
	B269A	1351	babC/babB/-	- / ON[8] / -
	B279A	1352	babC/babB/-	- / OFF[9] / -
	B292A	1354	babA/babB/-	- / ON[8] / -
	B293C	1355	babA/babB/-	- / OFF[9] / -
	B294A	1356	babA/babB/-	- / OFF[7] / -
	B300A	1358	babAB/babB/-	- / OFF[9] / -
	B301 A	1359	babC/babB/-	- / OFF[7] / -
	[ ] indicates CT dinucleotide repeats number.
	'-' indicates an empty Locus in column 3 and lack of CT repeats in column 4

## Sheet: S2B
	S2B Table. bab genotype of 80 KH
	Strain Name	bab locusA/B/C	Status of bab locusA/B/C
	k3	babA/babB/-	- / ON[8] / -
	k6	babA/-/-	- / - / -
	k10	babA/babB/-	- / OFF[12] / -
	k16	babA/babB/-	- / ON[8] / -
	k17	babC/babB/babA	- / OFF[10] / -
	k19	babA/babB/-	- / ON[11] / -
	k21	babA/babB/-	- / ON[8] / -
	k23	babA/babB/-	- / OFF[10] / -
	k24	babA/babB/-	- / OFF[9] / -
	k25	babA/babB/-	- / ON[8] / -
	k26	babA/babB/-	- / ON[5] / -
	k27	babA/babB/-	- / OFF[10] / -
	k28	babA/babB/-	- / OFF[7] / -
	k34	babA/babB/-	- / ON[5] / -
	k35	babA/babB/-	- / OFF[10] / -
	k36	babA/babB/-	- / ON[8] / -
	k37	babA/babB/-	- / ON[8] / -
	k41	babA/babB/-	- / ON[8] / -
	k42	babA/babB/babAB	- / OFF[7] / -
	k43	babA/babAB/-	- / - / -
	k44	babA/babB/-	- / OFF[9] / -
	k45	babA/babB/-	- / OFF[7] / -
	k46	babA/babB/-	- / ON[8] / -
	k47	babA/babAB/-	- / - / -
	k48	babA/babB/-	- / ON[8] / -
	k57	babA/babB/-	- / ON[8] / -
	k60	babA/babB/-	- / OFF[7] / -
	k64	babA/babB/-	- / ON[8] / -
	k74	babA/babB/-	- / ON[8] / -
	k77	babA/babB/-	- / OFF[7] / -
	k78	babA/babB/-	- / ON[8] / -
	k80	babA/babB/-	- / ON[8] / -
	k82	babA/babB/-	- / ON[8] / -
	k85	babA/babAB/-	- / - / -
	k93	babA/babB/-	- / ON[8] / -
	k104	babA/babB/-	- / OFF[7] / -
	k107	babA/babB/-	- / ON[8] / -
	k109	babA/babB/-	- / OFF[9] / -
	k111	babA/babB/-	- / ON[11] / -
	k112	babA/babB/-	- / ON[11] / -
	k113	babA/babB/-	- / ON[8] / -
	k115	babA/babB/-	- / ON[8] / -
	k117	babA/babB/-	- / OFF[9] / -
	k123	babA/babB/-	- / OFF[9] / -
	k131	babA/babB/-	- / ON[8] / -
	k146	babA/babA/-	- / - / -
	k154	babA/babB/-	- / OFF[10] / -
	k162	babA/babB/-	- / ON[8] / -
	k165	babA/-/-	- / - / -
	k172	babA/babB/-	- / ON[5] / -
	k175	babA/-/-	- / - / -
	k178	babA/babB/-	- / ON[11] / -
	k182	babA/babB/-	- / OFF[TT+6] / -
	k183	babA/babB/-	- / ON[8] / -
	k185	babA/babB/-	- / OFF[10] / -
	k193	babA/babB/-	- / OFF[10] / -
	k196	babA/babB/-	- / ON[8] / -
	k197	babAB/babB/-	- / OFF[9] / -
	k208	babA/babB/-	- / ON[8] / -
	k209	babA/babB/-	- / OFF[9] / -
	k218	babA/babB/-	- / OFF[TT+6] / -
	k220	babA/babB/-	- / ON[8] / -
	k223	babA/babB/-	- / ON[11] / -
	k235	babA/babB/-	- / ON[8] / -
	k238	babA/babB/-	- / ON[11] / -
	k241	babC/babB/babA	- / OFF[TT+6] / -
	k248	babA/babB/-	- / OFF[10] / -
	k255	babA/babB/babA	- / ON[11] / -
	k258	babA/babB/-	- / ON[8] / -
	k259	babA/babB/-	- / ON[8] / -
	k260	babA/babB/-	- / ON[8] / -
	k261	babBA/babB/-	ON[8] / ON[8] / -
	k262	babB/babB/-	OFF[10] / OFF[10] / -
	k263	babA/babB/-	- / ON[8] / -
	k264	babA/babB/-	- / ON[5] / -
	k265	babA/babB/-	- / OFF[TT+8] / -
	k266	babA/babB/-	- / OFF[10] / -
	k7	babA/-/-	- / - / -
	k8	babA/-/-	- / - / -
	k22	-/-/-	- / - / -
	[ ] indicates CT dinucleotide repeats number.
	'-' indicates an empty Locus in column 2 and lack of CT repeats in column 3
