# Supplementary material for: Helicobacter pylori bab Paralog Distribution and Association with cagA, vacA, and homA/B Genotypes in American and South Korean Clinical Isolates
Source: PLoS One. 2015 Aug 28;10(8):e0137078. doi: 10.1371/journal.pone.0137078 (PMC4552749; doi:10.1371/journal.pone.0137078)
Supplement: S3 Table — (XLSX) [file pone.0137078.s006.xlsx]

## Sheet: Sheet1
	S3 Table. Discrete character code for phylogenetic analysis
	KEY
	Position	Gene	Code
	1	cagA EPIYA motif	AB=0, ABC=1, ABCC=2, ABCCC=3, ABCCCC=4, ABD=5, other=6
	2	vacA s/i/m	s1/i1/m1=0, si/i1/m2=1, s1/i2/m2=2, s2/i2/m2=3, s2/i1/m2=4
	3	hom locus A	empty=0, homA=1, homB=2, ihom=3, indeterminant genotype=?
	4	hom locus B	empty=0, homA=1, homB=2, ihom=3, indeterminant genotype=?
	5	bab locus A	empty=0, babA=1, babB=2, babC=3, babAB=4, babBA=5, babBC=6
	6	bab locus B	empty=0, babA=1, babB=2, babC=3, babAB=4, babBA=5, babBC=7
	7	bab locus C	empty=0, babA=1, babB=2, babC=3, babAB=4, babBA=5, babBC=8
	AH				KH
	Strain Name	Strain Designation	Genotype code		Strain Name	Genotype code
	G27	1	2020321		k3	5002120
	B99	868	2021120		k6	5001100
	B101	869	1010222		k10	5002120
	B105	870	1021420		k16	5002120
	B107	871	2310440		k17	5002321
	B108	872	1310422		k19	5002120
	B128	873	1222120		k21	5002120
	B129	874	1011420		k23	5002120
	B134	875	1011420		k24	50??120
	B138	876	1022420		k25	5002120
	B140	877	1010221		k26	5002120
	B148	879	2022420		k27	5001120
	B151	880	1022120		k28	5002120
	B173	881	2310400		k34	5002120
	B177	882	1011220		k35	5102120
	B179	883	1022120		k36	5002120
	B181	884	2310420		k37	5202120
	B186	885	1021120		k41	5001120
	B211	886	2310420		k42	5102124
	B213	887	1022120		k43	5002140
	B218	888	1211120		k44	5002120
	B221	889	2320220		k45	5002120
	B235	891	2022120		k46	5002120
	B240	892	2310440		k47	5210140
	B289	893	1122420		k48	5002120
	J58	895	2320320		k57	5012120
	J68	896	2310622		k60	1002120
	J99	897	1022120		k64	2002120
	J104	898	1011120		k74	5001120
	J117	899	2220530		k77	5002120
	J133	900	1111140		k78	6011120
	J154	901	2310440		k80	5002120
	J166	902	10?1500		k82	5002120
	J178	903	1021120		k85	6001140
	J226	905	2121420		k93	1002120
	J238	906	1033100		k104	5002120
	J243	907	1022120		k107	5002120
	J262	908	2320100		k109	5002120
	J300	909	2021120		k111	5001120
	J44	1303	1120320		k112	5002120
	J63	1304	0320320		k113	5002120
	J75	1305	2320320		k115	1102120
	J150	1306	2310020		k117	5001120
	J170	1307_x000B_	1022120		k123	5002120
	J182	1308	1111424		k131	5002120
	J195	1309	2333110		k146	5002110
	J254	1312	1020124		k154	4102120
	J258	1313	1011120		k162	5002120
	J291	1314	1021120		k165	5002100
	J314	1315	1011120		k172	2002120
	B96	1316	1011420		k175	5101100
	B116A	1317	1411120		k178	5002120
	B125A	1319	1120122		k182	5002120
	B127A	1320	1310220		k183	5002120
	B130A	1321	2011120		k185	5001120
	B136A	1322	6110120		k193	5002120
	B137A	1323	1310420		k196	5002120
	B147	1326	0210320		k197	50?2420
	B158A	1327	1213120		k208	5001120
	B166A	1328	6310420		k209	5002120
	B175A	1329	1320320		k218	5002120
	B185A	1330	1022120		k220	5001120
	B201A	1331	6310320		k223	5002120
	B223A	1336	1022120		k235	5001120
	B227C	1337	1213120		k238	5002120
	B234A	1338	6320320		k241	5002320
	B251A	1340	1021120		k248	5002120
	B253A	1341	1210320		k255	5001121
	B255A	1343	2121120		k258	5002120
	B258A	1345	1112120		k259	5102120
	B263A	1346	2310400		k260	5001120
	B266A	1348	1022220		k261	5001520
	B267A	1349	2022120		k262	1011220
	B268A	1350	2022120		k263	6002120
	B269A	1351	2310320		k264	5002120
	B279A	1352	2310320		k265	5002120
	B292A	1354	1122120		k266	5002120
	B293C	1355	1012120		k7	5002100
	B294A	1356	1013120		k8	5002100
	B300A	1358	2310420		k22	5002000
	B301 A	1359	2310320
